# Supplementary material for: ﻿A new species of Rhyacophila Pictet, 1834 (Trichoptera, Rhyacophilidae) from Corsica with the genomic characterization of the holotype
Source: Zookeys. 2024 Nov 22;1218:295–314. doi: 10.3897/zookeys.1218.132275 (PMC11607585; doi:10.3897/zookeys.1218.132275)
Supplement: XML Treatment for Rhycophila lignumvallis [file zookeys.1218.132275-treatment1.xml]

<!DOCTYPE tp:taxon-treatment
  PUBLIC "-//TaxonX//DTD Taxonomic Treatment Publishing DTD v0 20100105//EN" "tax-treatment-NSO.dtd">
<tp:taxon-treatment xmlns:tp="http://www.plazi.org/taxpub"><tp:treatment-meta><kwd-group><label>Taxon classification</label><kwd>
                <named-content content-type="kingdom">Animalia</named-content>
              </kwd><kwd>
                <named-content content-type="order">Trichoptera</named-content>
              </kwd><kwd>
                <named-content content-type="family">Rhyacophilidae</named-content>
              </kwd></kwd-group><mixed-citation publication-type="journal"><person-group><name><surname>Rázuri-Gonzales</surname><given-names>Ernesto</given-names></name><name><surname>Graf</surname><given-names>Wolfram</given-names></name><name><surname>Heckenhauer</surname><given-names>Jacqueline</given-names></name><name><surname>Schneider</surname><given-names>Julio V.</given-names></name><name><surname>Pauls</surname><given-names>Steffen U.</given-names></name></person-group><article-title>﻿A new species of <italic><tp:taxon-name><tp:taxon-name-part taxon-name-part-type="genus" reg="Rhyacophila">Rhyacophila</tp:taxon-name-part></tp:taxon-name></italic> Pictet, 1834 (<tp:taxon-name><tp:taxon-name-part taxon-name-part-type="order">Trichoptera</tp:taxon-name-part></tp:taxon-name>, <tp:taxon-name><tp:taxon-name-part taxon-name-part-type="family">Rhyacophilidae</tp:taxon-name-part></tp:taxon-name>) from Corsica with the genomic characterization of the holotype</article-title><source>Zookeys</source><day>22</day><month>11</month><year>2024</year><volume>1218</volume><fpage>295</fpage><lpage>314</lpage><pub-id pub-id-type="doi">10.3897/zookeys.1218.132275</pub-id></mixed-citation></tp:treatment-meta><tp:nomenclature><label>﻿</label><tp:taxon-name>
              <object-id xmlns:xlink="http://www.w3.org/1999/xlink" content-type="arpha" xlink:type="simple">1717976C-21BB-506E-8E9F-B1D1BFE1B61E</object-id>
              <tp:taxon-name-part taxon-name-part-type="genus" reg="Rhycophila">Rhycophila</tp:taxon-name-part>
              <tp:taxon-name-part taxon-name-part-type="species" reg="lignumvallis">lignumvallis</tp:taxon-name-part>
              <object-id xmlns:xlink="http://www.w3.org/1999/xlink" content-type="zoobank" xlink:type="simple">https://zoobank.org/5A58EBFA-E945-4032-917A-877444F5DA2B</object-id>
            </tp:taxon-name><tp:taxon-authority>Graf &amp; Rázuri-Gonzales</tp:taxon-authority><tp:taxon-status xmlns:xlink="http://www.w3.org/1999/xlink" xlink:type="simple">sp. nov.</tp:taxon-status></tp:nomenclature><tp:treatment-sec sec-type="Holotype" id="SECID0EHYAI"><title>Holotype.</title><p>France • ♂; Corsica, bridge over the river Vecchio near the confluence with the river Tavignano; <named-content xmlns:xlink="http://www.w3.org/1999/xlink" content-type="dwc:verbatimCoordinates" xlink:type="simple"><named-content content-type="geo-json" specific-use="{&#34;type&#34;:&#34;Point&#34;,&#34;coordinates&#34;:[9.243060,42.227500]}" id="NCID0EQYAI" xlink:type="simple">42.2275°N, 9.24306°E</named-content></named-content>; 195 m a.s.l.; 25 Jul. 2019; col. W. Graf leg.; in ethanol; SMF (SMFTRI00018634).</p></tp:treatment-sec><tp:treatment-sec sec-type="diagnosis" id="SECID0EVYAI"><title>Diagnosis.</title><p><italic><tp:taxon-name><tp:taxon-name-part taxon-name-part-type="genus" reg="Rhyacophila">Rhyacophila</tp:taxon-name-part><tp:taxon-name-part taxon-name-part-type="species" reg="lignumvallis">lignumvallis</tp:taxon-name-part></tp:taxon-name></italic> sp. nov. (Figs <xref ref-type="fig" rid="F4">4</xref>, <xref ref-type="fig" rid="F5">5A, B</xref>) belongs to the <italic><tp:taxon-name><tp:taxon-name-part taxon-name-part-type="genus" reg="Rhyacophila">Rhyacophila</tp:taxon-name-part><tp:taxon-name-part taxon-name-part-type="species" reg="tristis">tristis</tp:taxon-name-part></tp:taxon-name></italic> species group (<xref ref-type="bibr" rid="B64">Schmid 1970</xref>). It is most similar to <italic><tp:taxon-name><tp:taxon-name-part taxon-name-part-type="genus" reg="Rhyacophila">R.</tp:taxon-name-part><tp:taxon-name-part taxon-name-part-type="species" reg="pubescens">pubescens</tp:taxon-name-part></tp:taxon-name></italic> (Fig. <xref ref-type="fig" rid="F5">5C, D</xref>), <italic><tp:taxon-name><tp:taxon-name-part taxon-name-part-type="genus" reg="Rhyacophila">R.</tp:taxon-name-part><tp:taxon-name-part taxon-name-part-type="species" reg="tsurakiana">tsurakiana</tp:taxon-name-part></tp:taxon-name></italic> (Fig. <xref ref-type="fig" rid="F5">5E, F</xref>), <italic><tp:taxon-name><tp:taxon-name-part taxon-name-part-type="genus" reg="Rhyacophila">R.</tp:taxon-name-part><tp:taxon-name-part taxon-name-part-type="species" reg="ligurica">ligurica</tp:taxon-name-part></tp:taxon-name></italic> Oláh &amp; Vinçon, 2021 (in <xref ref-type="bibr" rid="B53">Oláh et al. 2021</xref>, figs 55–57 therein), <italic><tp:taxon-name><tp:taxon-name-part taxon-name-part-type="genus" reg="Rhyacophila">R.</tp:taxon-name-part><tp:taxon-name-part taxon-name-part-type="species" reg="harmasa">harmasa</tp:taxon-name-part></tp:taxon-name></italic> Oláh &amp; Vinçon, 2021 (in <xref ref-type="bibr" rid="B53">Oláh et al. 2021</xref>, figs 52–54 therein), and <italic><tp:taxon-name><tp:taxon-name-part taxon-name-part-type="genus" reg="Rhyacophila">R.</tp:taxon-name-part><tp:taxon-name-part taxon-name-part-type="species" reg="abruzzica">abruzzica</tp:taxon-name-part></tp:taxon-name></italic> Oláh &amp; Vinçon, 2021(in <xref ref-type="bibr" rid="B53">Oláh et al. 2021</xref>, figs 49–51 therein), but <italic><tp:taxon-name><tp:taxon-name-part taxon-name-part-type="genus" reg="Rhyacophila">R.</tp:taxon-name-part><tp:taxon-name-part taxon-name-part-type="species" reg="lignumvallis">lignumvallis</tp:taxon-name-part></tp:taxon-name></italic> sp. nov. is distinguishable from these species by the shape of tergum X, the dorsal arm of the phallic apparatus in lateral and ventral views, the shape of the aedeagus and parameres, and the second segment of the inferior appendages.</p><p>The dorsal surface of segment X is convex in all these species but narrower and higher in the new species, <italic><tp:taxon-name><tp:taxon-name-part taxon-name-part-type="genus" reg="Rhyacophila">R.</tp:taxon-name-part><tp:taxon-name-part taxon-name-part-type="species" reg="tsurakiana">tsurakiana</tp:taxon-name-part></tp:taxon-name></italic>, and <italic><tp:taxon-name><tp:taxon-name-part taxon-name-part-type="genus" reg="Rhyacophila">R.</tp:taxon-name-part><tp:taxon-name-part taxon-name-part-type="species" reg="harmasa">harmasa</tp:taxon-name-part></tp:taxon-name></italic>. In dorsal view, however, the new species has a slightly membranous, mesally notched, and inflated segment X, while segment X in <italic><tp:taxon-name><tp:taxon-name-part taxon-name-part-type="genus" reg="Rhyacophila">R.</tp:taxon-name-part><tp:taxon-name-part taxon-name-part-type="species" reg="tsurakiana">tsurakiana</tp:taxon-name-part></tp:taxon-name></italic> appears flatter. Additionally, the dorsal branch of tergum X is rounded and broader in the new species, while it is narrower in <italic><tp:taxon-name><tp:taxon-name-part taxon-name-part-type="genus" reg="Rhyacophila">R.</tp:taxon-name-part><tp:taxon-name-part taxon-name-part-type="species" reg="tsurakiana">tsurakiana</tp:taxon-name-part></tp:taxon-name></italic> and <italic><tp:taxon-name><tp:taxon-name-part taxon-name-part-type="genus" reg="Rhyacophila">R.</tp:taxon-name-part><tp:taxon-name-part taxon-name-part-type="species" reg="harmasa">harmasa</tp:taxon-name-part></tp:taxon-name></italic>.</p><p>The dorsal appendix of the phallic apparatus in the new species is longer than the aedeagus and the parameres (Fig. <xref ref-type="fig" rid="F4">4D</xref>). This also occurs in <italic><tp:taxon-name><tp:taxon-name-part taxon-name-part-type="genus" reg="Rhyacophila">R.</tp:taxon-name-part><tp:taxon-name-part taxon-name-part-type="species" reg="harmasa">harmasa</tp:taxon-name-part></tp:taxon-name></italic>, <italic><tp:taxon-name><tp:taxon-name-part taxon-name-part-type="genus" reg="Rhyacophila">R.</tp:taxon-name-part><tp:taxon-name-part taxon-name-part-type="species" reg="ligurica">ligurica</tp:taxon-name-part></tp:taxon-name></italic>, <italic><tp:taxon-name><tp:taxon-name-part taxon-name-part-type="genus" reg="Rhyacophila">R.</tp:taxon-name-part><tp:taxon-name-part taxon-name-part-type="species" reg="pubescens">pubescens</tp:taxon-name-part></tp:taxon-name></italic>, and <italic><tp:taxon-name><tp:taxon-name-part taxon-name-part-type="genus" reg="Rhyacophila">R.</tp:taxon-name-part><tp:taxon-name-part taxon-name-part-type="species" reg="tsurakiana">tsurakiana</tp:taxon-name-part></tp:taxon-name></italic> but not in <italic><tp:taxon-name><tp:taxon-name-part taxon-name-part-type="genus" reg="Rhyacophila">R.</tp:taxon-name-part><tp:taxon-name-part taxon-name-part-type="species" reg="abruzzica">abruzzica</tp:taxon-name-part></tp:taxon-name></italic>. However, the shape of the dorsal appendix in lateral view in the new species is digitate and slightly curved dorsad, whereas <italic><tp:taxon-name><tp:taxon-name-part taxon-name-part-type="genus" reg="Rhyacophila">R.</tp:taxon-name-part><tp:taxon-name-part taxon-name-part-type="species" reg="harmasa">harmasa</tp:taxon-name-part></tp:taxon-name></italic> has a slightly wider apical half, <italic><tp:taxon-name><tp:taxon-name-part taxon-name-part-type="genus" reg="Rhyacophila">R.</tp:taxon-name-part><tp:taxon-name-part taxon-name-part-type="species" reg="ligurica">ligurica</tp:taxon-name-part></tp:taxon-name></italic> has a low bump mesally on its dorsal surface, and <italic><tp:taxon-name><tp:taxon-name-part taxon-name-part-type="genus" reg="Rhyacophila">R.</tp:taxon-name-part><tp:taxon-name-part taxon-name-part-type="species" reg="tsurakiana">tsurakiana</tp:taxon-name-part></tp:taxon-name></italic> has a straight and flat dorsal appendix. In <italic><tp:taxon-name><tp:taxon-name-part taxon-name-part-type="genus" reg="Rhyacophila">R.</tp:taxon-name-part><tp:taxon-name-part taxon-name-part-type="species" reg="abruzzica">abruzzica</tp:taxon-name-part></tp:taxon-name></italic>, the dorsal appendage is broad and medially widened in lateral view. In comparison to <italic><tp:taxon-name><tp:taxon-name-part taxon-name-part-type="genus" reg="Rhyacophila">R.</tp:taxon-name-part><tp:taxon-name-part taxon-name-part-type="species" reg="lignumvallis">lignumvallis</tp:taxon-name-part></tp:taxon-name></italic> sp. nov. (Figs <xref ref-type="fig" rid="F4">4D</xref>, <xref ref-type="fig" rid="F5">5A, B</xref>), <italic><tp:taxon-name><tp:taxon-name-part taxon-name-part-type="genus" reg="Rhyacophila">R.</tp:taxon-name-part><tp:taxon-name-part taxon-name-part-type="species" reg="tsurakiana">tsurakiana</tp:taxon-name-part></tp:taxon-name></italic>, and <italic><tp:taxon-name><tp:taxon-name-part taxon-name-part-type="genus" reg="Rhyacophila">R.</tp:taxon-name-part><tp:taxon-name-part taxon-name-part-type="species" reg="abruzzica">abruzzica</tp:taxon-name-part></tp:taxon-name></italic>, the dorsal appendix of the phallic apparatus is much longer and clearly exceeds segment X in dorsal view in <italic><tp:taxon-name><tp:taxon-name-part taxon-name-part-type="genus" reg="Rhyacophila">R.</tp:taxon-name-part><tp:taxon-name-part taxon-name-part-type="species" reg="harmasa">harmasa</tp:taxon-name-part></tp:taxon-name></italic>, <italic><tp:taxon-name><tp:taxon-name-part taxon-name-part-type="genus" reg="Rhyacophila">R.</tp:taxon-name-part><tp:taxon-name-part taxon-name-part-type="species" reg="pubescens">pubescens</tp:taxon-name-part></tp:taxon-name></italic>, and <italic><tp:taxon-name><tp:taxon-name-part taxon-name-part-type="genus" reg="Rhyacophila">R.</tp:taxon-name-part><tp:taxon-name-part taxon-name-part-type="species" reg="ligurica">ligurica</tp:taxon-name-part></tp:taxon-name></italic>. In ventral view, the dorsal appendix is straight and rounded apically in the new species (Fig. <xref ref-type="fig" rid="F4">4E</xref>), slightly inflated on the apical half and rounded apically in <italic><tp:taxon-name><tp:taxon-name-part taxon-name-part-type="genus" reg="Rhyacophila">R.</tp:taxon-name-part><tp:taxon-name-part taxon-name-part-type="species" reg="harmasa">harmasa</tp:taxon-name-part></tp:taxon-name></italic>, almost straight and truncate apically in <italic><tp:taxon-name><tp:taxon-name-part taxon-name-part-type="genus" reg="Rhyacophila">R.</tp:taxon-name-part><tp:taxon-name-part taxon-name-part-type="species" reg="ligurica">ligurica</tp:taxon-name-part></tp:taxon-name></italic>, constricted basally and truncate apically in <italic><tp:taxon-name><tp:taxon-name-part taxon-name-part-type="genus" reg="Rhyacophila">R.</tp:taxon-name-part><tp:taxon-name-part taxon-name-part-type="species" reg="tsurakiana">tsurakiana</tp:taxon-name-part></tp:taxon-name></italic>, and rectangular in <italic><tp:taxon-name><tp:taxon-name-part taxon-name-part-type="genus" reg="Rhyacophila">R.</tp:taxon-name-part><tp:taxon-name-part taxon-name-part-type="species" reg="abruzzica">abruzzica</tp:taxon-name-part></tp:taxon-name></italic>.</p><p>The aedeagus and parameres in <italic><tp:taxon-name><tp:taxon-name-part taxon-name-part-type="genus" reg="Rhyacophila">R.</tp:taxon-name-part><tp:taxon-name-part taxon-name-part-type="species" reg="lignumvallis">lignumvallis</tp:taxon-name-part></tp:taxon-name></italic> sp. nov. are most similar to <italic><tp:taxon-name><tp:taxon-name-part taxon-name-part-type="genus" reg="Rhyacophila">R.</tp:taxon-name-part><tp:taxon-name-part taxon-name-part-type="species" reg="pubescens">pubescens</tp:taxon-name-part></tp:taxon-name></italic>. However, in lateral view, the tip of the aedeagus in the new species is slenderer and slightly more curved apically than in <italic><tp:taxon-name><tp:taxon-name-part taxon-name-part-type="genus" reg="Rhyacophila">R.</tp:taxon-name-part><tp:taxon-name-part taxon-name-part-type="species" reg="pubescens">pubescens</tp:taxon-name-part></tp:taxon-name></italic>. In lateral view, the parameres in the new species are broader than in <italic><tp:taxon-name><tp:taxon-name-part taxon-name-part-type="genus" reg="Rhyacophila">R.</tp:taxon-name-part><tp:taxon-name-part taxon-name-part-type="species" reg="pubescens">pubescens</tp:taxon-name-part></tp:taxon-name></italic>. In ventral view, the parameres in the new species are club-shaped and curved mesad, while in <italic><tp:taxon-name><tp:taxon-name-part taxon-name-part-type="genus" reg="Rhyacophila">R.</tp:taxon-name-part><tp:taxon-name-part taxon-name-part-type="species" reg="pubescens">pubescens</tp:taxon-name-part></tp:taxon-name></italic>, the parameres are digitate and directed posterad.</p><p>The second segment of the inferior appendages in the new species is triangular, with a straight dorsal margin, while all the other species have a concave dorsal margin (Fig. <xref ref-type="fig" rid="F4">4A</xref>, <xref ref-type="fig" rid="F5">5B</xref>).</p></tp:treatment-sec><tp:treatment-sec sec-type="description" id="SECID0ESHBI"><title>Description.</title><p><bold><italic>Adult male</italic>.</bold> Specimen in ethanol, mostly denuded; dorsally brown, ventrally light brown. Legs light brown with slightly darker tibial spurs. Head with frontal setal wart triangular; antennal setal wart subtriangular and smaller than frontal setal wart; posterior setal warts oval and connected to ocellar setal warts via a raised cuticular “bridge” (see Schmid, 1970; pl. I, fig. 1). Forewing length (8.8 mm, <italic>N</italic> = 1) mostly denuded, with sparse, very short light brown setae and golden brown microtrichia. Hind wings also mostly denuded, with slightly longer light brown setae. Forewing (Fig. <xref ref-type="fig" rid="F3">3A</xref>) with crossveins connecting costal (C) and subcostal (Sc) veins; subcostal (Sc) and first radial (R<sub>1</sub>) veins, first (R<sub>1</sub>) and second radial (R<sub>2</sub>) veins (<italic>r</italic>), fifth radial (R<sub>5</sub>) and first medial (M) veins (<italic>r-m</italic>), first medial (M) and first cubital (Cu1) veins (<italic>m-cu</italic>), and first cubital (Cu1) and second cubital (Cu2) veins. Hind wing (Fig. <xref ref-type="fig" rid="F3">3B</xref>) with crossveins connecting subcostal (Sc) and first radial (R<sub>1</sub>) veins, fifth radial (R<sub>5</sub>) and first medial (M) veins (<italic>r-m</italic>), and M<sub>3+4</sub> and first cubital (Cu1) present.</p><fig id="F3" position="float" orientation="portrait"><object-id xmlns:xlink="http://www.w3.org/1999/xlink" content-type="doi" xlink:type="simple">10.3897/zookeys.1218.132275.figure3</object-id><object-id xmlns:xlink="http://www.w3.org/1999/xlink" content-type="arpha" xlink:type="simple">F68DAFA5-0A9F-5DB7-95B5-561B0F46FEF7</object-id><label>Figure 3.</label><caption><p><italic><tp:taxon-name><tp:taxon-name-part taxon-name-part-type="genus" reg="Rhyacophila">Rhyacophila</tp:taxon-name-part><tp:taxon-name-part taxon-name-part-type="species" reg="lignumvallis">lignumvallis</tp:taxon-name-part></tp:taxon-name></italic> sp. nov., wing venation. <bold>C</bold>, costal vein; <bold>Sc</bold>, subcostal vein; <bold>R1–R5</bold>, first to fifth branches of the radial vein; <bold>M1–M4</bold>, first to fourth branches of the medial vein; <bold>M3+4</bold>, medial vein 3+4 (hindwing); <bold>Cu1a</bold>, anterior branch of first cubital vein; <bold>Cu1b</bold>, posterior branch of first cubital vein; <bold>Cu2</bold>, second cubital vein; <bold>1A–3A</bold>, first to third anal veins; <bold>r</bold>, radial crossvein; <bold>r-m</bold>, radiomedial crossvein; <bold>m-cu</bold>, mediocubital crossvein; <bold>I–V</bold>, first to fifth wing forks; <bold>TC</bold>, thyridial cell. Scale bar: 1 mm. Illustrations were produced by Ernesto Rázuri-Gonzales.</p></caption><graphic xmlns:xlink="http://www.w3.org/1999/xlink" xlink:href="zookeys-1218-295_article-132275__-g003.jpg" position="float" orientation="portrait" xlink:type="simple" id="oo_1180555.jpg"><uri content-type="original_file" xlink:type="simple">https://binary.pensoft.net/fig/1180555</uri></graphic></fig><p><bold><italic>Male genitalia</italic>.</bold> Segment IX longitudinally short in lateral view (Fig. <xref ref-type="fig" rid="F4">4A</xref>), anterior and posterior margins slightly concave, dorsal half slightly longer than ventral. Dorsal surface of segment X membranous, slightly inflated, shallowly notched mesally in dorsal view (Fig. <xref ref-type="fig" rid="F4">4C</xref>). Dorsal branch of segment X short and rounded in lateral view. Anal sclerites partially fused to each other basally and to segment X, in lateral view, directed ventrad. First article of inferior appendages (Fig. <xref ref-type="fig" rid="F4">4A</xref>) rectangular in lateral view, slightly broader basally than apically; in ventral view (Fig. <xref ref-type="fig" rid="F4">4B</xref>), slightly broader apically than basally, with a small setose bump basally on mesal surface. Second article of inferior appendages (Fig. <xref ref-type="fig" rid="F4">4A</xref>) quadrangular in lateral view, dorsal and ventral margins slightly diverging, posterodorsal margin straight, at a 130° angle to dorsal margin; in ventral view (Fig. <xref ref-type="fig" rid="F4">4B</xref>), mitton-shaped, mesal margin with very short, peg-like setae basally and longer setae apically. Phallic apparatus (Fig. <xref ref-type="fig" rid="F4">4D</xref>) with dorsal appendix straight in lateral view, slightly curved dorsad, rounded apically, longer than parameres and aedeagus; in ventral view, straight, lateral margins slightly sinuous, rounded apically. Parameres in lateral view (Fig. <xref ref-type="fig" rid="F4">4D</xref>) broader than aedeagus, slightly curved posterodorsad, ventral margin straight, dorsal margin slightly sinuous, rounded apically; in ventral view (Fig. <xref ref-type="fig" rid="F4">4E</xref>), club-shaped, directed mesad. Aedeagus in lateral view (Fig. <xref ref-type="fig" rid="F4">4D</xref>) slender, slightly sinuous, tapering towards its apex; in ventral view, slender and straight.</p><fig id="F4" position="float" orientation="portrait"><object-id xmlns:xlink="http://www.w3.org/1999/xlink" content-type="doi" xlink:type="simple">10.3897/zookeys.1218.132275.figure4</object-id><object-id xmlns:xlink="http://www.w3.org/1999/xlink" content-type="arpha" xlink:type="simple">B3AAB607-F236-5298-8412-50EB9AD782E0</object-id><label>Figure 4.</label><caption><p><italic><tp:taxon-name><tp:taxon-name-part taxon-name-part-type="genus" reg="Rhyacophila">Rhyacophila</tp:taxon-name-part><tp:taxon-name-part taxon-name-part-type="species" reg="lignumvallis">lignumvallis</tp:taxon-name-part></tp:taxon-name></italic> sp. nov., male genitalia, lateral view (<bold>A</bold>), ventral view (<bold>B</bold>), segment X in dorsal view (<bold>C</bold>), phallic apparatus in lateral view (<bold>D</bold>), and phallic apparatus in ventral view (<bold>E</bold>). Illustrations were produced by Ernesto Rázuri-Gonzales.</p></caption><graphic xmlns:xlink="http://www.w3.org/1999/xlink" xlink:href="zookeys-1218-295_article-132275__-g004.jpg" position="float" orientation="portrait" xlink:type="simple" id="oo_1180556.jpg"><uri content-type="original_file" xlink:type="simple">https://binary.pensoft.net/fig/1180556</uri></graphic></fig><fig id="F5" position="float" orientation="portrait"><object-id xmlns:xlink="http://www.w3.org/1999/xlink" content-type="doi" xlink:type="simple">10.3897/zookeys.1218.132275.figure5</object-id><object-id xmlns:xlink="http://www.w3.org/1999/xlink" content-type="arpha" xlink:type="simple">A7F42EAC-73B0-55E9-81AE-3B87279C4458</object-id><label>Figure 5.</label><caption><p><italic><tp:taxon-name><tp:taxon-name-part taxon-name-part-type="genus" reg="Rhyacophila">Rhyacophila</tp:taxon-name-part><tp:taxon-name-part taxon-name-part-type="species" reg="lignumvallis">lignumvallis</tp:taxon-name-part></tp:taxon-name></italic> sp. nov., male genitalia, dorsal view (<bold>A</bold>), lateral view (<bold>B</bold>). <italic><tp:taxon-name><tp:taxon-name-part taxon-name-part-type="genus" reg="Rhyacophila">R.</tp:taxon-name-part><tp:taxon-name-part taxon-name-part-type="species" reg="pubescens">pubescens</tp:taxon-name-part></tp:taxon-name></italic>, male genitalia, dorsal view (<bold>C</bold>), lateral view (<bold>D</bold>). <italic><tp:taxon-name><tp:taxon-name-part taxon-name-part-type="genus" reg="Rhyacophila">R.</tp:taxon-name-part><tp:taxon-name-part taxon-name-part-type="species" reg="tsurakiana">tsurakiana</tp:taxon-name-part></tp:taxon-name></italic>, male genitalia, dorsal view (<bold>E</bold>), lateral view (<bold>F</bold>). Scale bars: 100 μm. Specimens were photographed by W. Graf.</p></caption><graphic xmlns:xlink="http://www.w3.org/1999/xlink" xlink:href="zookeys-1218-295_article-132275__-g005.jpg" position="float" orientation="portrait" xlink:type="simple" id="oo_1180557.jpg"><uri content-type="original_file" xlink:type="simple">https://binary.pensoft.net/fig/1180557</uri></graphic></fig></tp:treatment-sec><tp:treatment-sec sec-type="etymology" id="SECID0E3OBI"><title>Etymology.</title><p>We dedicate this species to Dr Ralph W. Holzenthal to honor his contributions to caddisfly taxonomy and systematics. <italic>Lignumvallis</italic>, wood valley, is derived from the Latin translation of Ralph’s last name.</p></tp:treatment-sec><tp:treatment-sec sec-type="habitat" id="SECID0EJPBI"><title>Habitat.</title><p>The river Vecchio is a crystal-clear, slow-flowing stream with a heterogeneous bottom substrate that varies from sandy patches to gravel to boulders. Stabile substrates were densely covered by <italic><tp:taxon-name><tp:taxon-name-part taxon-name-part-type="genus" reg="Agapetus">Agapetus</tp:taxon-name-part><tp:taxon-name-part taxon-name-part-type="species" reg="cyrnensis">cyrnensis</tp:taxon-name-part></tp:taxon-name></italic> pupae. As many spring trickles enter the river on its left margin and the specimen was collected by sweeping the vegetation, the habitat of <italic><tp:taxon-name><tp:taxon-name-part taxon-name-part-type="genus" reg="Rhyacophila">R.</tp:taxon-name-part><tp:taxon-name-part taxon-name-part-type="species" reg="lignumvallis">lignumvallis</tp:taxon-name-part></tp:taxon-name></italic> sp. nov. remains unknown.</p></tp:treatment-sec><ref-list><ref id="B64"><mixed-citation xmlns:xlink="http://www.w3.org/1999/xlink" xlink:type="simple"><person-group><name name-style="western"><surname>Schmid</surname><given-names>F</given-names></name></person-group> (<year>1970</year>) <article-title>Le genre <italic><tp:taxon-name><tp:taxon-name-part taxon-name-part-type="genus">Rhyacophila</tp:taxon-name-part></tp:taxon-name></italic> et la famille des <tp:taxon-name><tp:taxon-name-part taxon-name-part-type="family">Rhyacophilidae</tp:taxon-name-part></tp:taxon-name> (<tp:taxon-name><tp:taxon-name-part taxon-name-part-type="order">Trichoptera</tp:taxon-name-part></tp:taxon-name>).</article-title><source>Memoires de la Société Entomologique du Canada</source><volume>66</volume>: <fpage>1</fpage>–<lpage>230</lpage>. <ext-link xlink:href="10.4039/entm10266fv" ext-link-type="doi" xlink:type="simple">https://doi.org/10.4039/entm10266fv</ext-link></mixed-citation></ref><ref id="B53"><mixed-citation xmlns:xlink="http://www.w3.org/1999/xlink" xlink:type="simple"><person-group><name name-style="western"><surname>Oláh</surname><given-names>J</given-names></name><name name-style="western"><surname>Vinçon</surname><given-names>G</given-names></name><name name-style="western"><surname>Coppa</surname><given-names>G</given-names></name></person-group> (<year>2021</year>) <article-title>On the <tp:taxon-name><tp:taxon-name-part taxon-name-part-type="order">Trichoptera</tp:taxon-name-part></tp:taxon-name> of Italy with delineation of incipient sibling species.</article-title><source>Opuscula Zoologica (Budapest)</source><volume>52</volume>: <fpage>03</fpage>–<lpage>67</lpage>. <ext-link xlink:href="10.18348/opzool.2021.1.3" ext-link-type="doi" xlink:type="simple">https://doi.org/10.18348/opzool.2021.1.3</ext-link></mixed-citation></ref></ref-list></tp:taxon-treatment>
